# Supplementary material for: Spectral-Spatial Differentiation of Brain Activity During Mental Imagery of Improvisational Music Performance Using MEG
Source: Front Hum Neurosci. 2018 Apr 24;12:156. doi: 10.3389/fnhum.2018.00156 (PMC5928205; doi:10.3389/fnhum.2018.00156)
Supplement: Supplementary file 1 [file Table_1.XLSX]

## Sheet: Sheet1
Supplemental Table 1. Subject characteristics and music experience
					Education style		Song memorization method
Subject #	Sex	Age	Primary instrument	Years played	Formal	Informal	Written	Ear	Both	Practice freq.	Improv freq.	Music listening freq.	Genre listened
1	F	39	Voice	22	x	x			x	6	3	6	Rock, popular, Jazz
2	M	26	Guitar	13		x		x		6	5	5	Other
3	M	21	Drums	7	x				x	6	5	6	Jazz
4	M	44	Guitar	30	x				x	5	5	5	Jazz
5	M	31	Cello	13	x				x	5	5	6	Rock, popular
6	M	36	Guitar	20	x				x	6	6	6	Jazz
7	M	42	Guitar	25		x			x	5	5	6	Rock, popular
8	M	51	Guitar	38		x		x		6	3	6	Rock, popular
9	M	38	Drums	32	x				x	6	5	6	Jazz
10	M	34	Guitar	20	x	x			x	5	4	6	Rock, popular
11	M	24	Saxaphone	12	x				x	6	6	6	Jazz
12	F	31	Percussion	6	x		x			5	4	6	Rock, popular
13	F	49	Piano	20		x			x	6	6	6	Everything
Age is in years. Freq. refers to frequency where 3 = monthly, 4 = weekly, 5 = multiple times weekly, 6 = multiple hours daily
